# Supplementary material for: Improved Minimum Cost and Maximum Power Two Stage Genome-Wide Association Study Designs
Source: PLoS One. 2012 Sep 6;7(9):e42367. doi: 10.1371/journal.pone.0042367 (PMC3435377; doi:10.1371/journal.pone.0042367)
Supplement: Code S1 — Supporting software. This file contains all codes necessary to calculate cost minimizing and power maximizing two-stage GWAS designs with unequal proportions of cases and controls allocated to stages. Instructions are provided for their compilation and use, as well as example calculations. (GZ) [file pone.0042367.s002.gz]

Archive with 14 entries (13 files):
- Code
- Code/._.DS_Store
- Code/.DS_Store
- Code/core_codes.R
- Code/._max_power.c
- Code/max_power.c
- Code/max_power_batch.sh
- Code/._min_cost.c
- Code/min_cost.c
- Code/min_cost_batch.sh
- Code/power_simulation_code.R
- Code/Read.Me
- Code/sensitivity_simulation_code.R
- Code/validation_surface.R
