# Supplementary material for: Improved Minimum Cost and Maximum Power Two Stage Genome-Wide Association Study Designs
Source: PLoS One. 2012 Sep 6;7(9):e42367. doi: 10.1371/journal.pone.0042367 (PMC3435377; doi:10.1371/journal.pone.0042367)
Supplement: Code S1 — Supporting software. This file contains all codes necessary to calculate cost minimizing and power maximizing two-stage GWAS designs with unequal proportions of cases and controls allocated to stages. Instructions are provided for their compilation and use, as well as example calculations. (GZ) [file pone.0042367.s002.gz › Code/core_codes.R]

# utility functions

stage.2.int.function.1 <- function(z,k.2,w.1,w.2,k.1,mu.1,mu.2,v.1,v.2)  {
        z <- dnorm(z,mean=mu.1,sd=sqrt(v.1)) / (pnorm(-k.1,mean=mu.1,sd=sqrt(v.1))+1-pnorm(k.1,mean=mu.1,sd=sqrt(v.1)))
        z
        }

stage.2.int.function.1a <- function(z,k.2,w.1,w.2,k.1,mu.1,mu.2,v.1,v.2)  {
        z <- dnorm(z,mean=mu.1,sd=sqrt(v.1))
        z
        }

stage.2.int.function.1b <- function(z,k.2,w.1,w.2,k.1,mu.1,mu.2,v.1,v.2)  {
        z <- (pnorm(-k.1,mean=mu.1,sd=sqrt(v.1))+1-pnorm(k.1,mean=mu.1,sd=sqrt(v.1)))
        z
        }

stage.2.int.function.2 <- function(z,k.2,w.1,w.2,k.1,mu.1,mu.2,v.1,v.2)  {
        z <- (pnorm((-k.2-w.1*z)/w.2,mean=mu.2,sd=sqrt(v.2))+1-pnorm((k.2-w.1*z)/w.2,mean=mu.2,sd=sqrt(v.2)))
        z
        }

stage.2.int.function <- function(z,k.2,w.1,w.2,k.1,mu.1,mu.2,v.1,v.2)  {
        z <- (pnorm((-k.2-w.1*z)/w.2,mean=mu.2,sd=sqrt(v.2))+1-pnorm((k.2-w.1*z)/w.2,mean=mu.2,sd=sqrt(v.2))) *
             dnorm(z,mean=mu.1,sd=sqrt(v.1))/(pnorm(-k.1,mean=mu.1,sd=sqrt(v.1))+1-pnorm(k.1,mean=mu.1,sd=sqrt(v.1)))
        z
        }

stage.2.power.function <- function(k.1,k.2,t.1,t.2,w.1,w.2,v.1,v.2)  {
        int.val.lower <- integrate(stage.2.int.function,lower=-Inf,upper=-k.1,
                                   k.2=k.2,w.1=w.1,w.2=w.2,k.1=k.1,mu.1=t.1,mu.2=t.2,v.1=v.1,v.2=v.2,
                                   subdivisions=1000,abs.tol=0.000001)$value

        int.val.upper <- integrate(stage.2.int.function,lower=k.1,upper=Inf,
                                   k.2=k.2,w.1=w.1,w.2=w.2,k.1=k.1,mu.1=t.1,mu.2=t.2,v.1=v.1,v.2=v.2,
                                   subdivisions=1000,abs.tol=0.000001)$value

        int.val <- int.val.lower + int.val.upper

        int.val
        }

stage.2.cv.function <- function(k.2,w.1,w.2,k.1,p)  {
        int.val.lower <- integrate(stage.2.int.function,lower=-Inf,upper=-k.1,
                                   k.2=k.2,w.1=w.1,w.2=w.2,k.1=k.1,mu.1=0,mu.2=0,v.1=1,v.2=1,
                                   subdivisions=1000,abs.tol=0.000001)$value

        int.val.upper <- integrate(stage.2.int.function,lower=k.1,upper=Inf,
                                   k.2=k.2,w.1=w.1,w.2=w.2,k.1=k.1,mu.1=0,mu.2=0,v.1=1,v.2=1,
                                   subdivisions=1000,abs.tol=0.000001)$value

        int.val <- int.val.lower + int.val.upper

        val <- int.val - p

        val
        }


# two stage power and cost as a function of case and control sample allocation

experimental.cost.power <- function(pi.1,pi.0,pi.marker,t1.2,
                                    N.1,N.0,N.F,M,
                                    p.1,p.0,v,
                                    cost.stage.1,cost.stage.2)  {

	v.d.1 <- 1/(N.1*pi.1) + 1/(N.0*pi.0 + N.F)
	v.d.2 <- 1/(N.1*(1-pi.1)) + 1/(N.0*(1-pi.0))

	w.1 <- sqrt( (1/v.d.1) / (1/v.d.1 + 1/v.d.2) )
	w.2 <- sqrt(1 - w.1^2)


        # stage 1

        crit.val <- qnorm(1-(pi.marker/2))
        stage.1.critical <- crit.val

	e.p.1.0 = (2*pi.0*N.0/(2*pi.0*N.0+2*N.F) + (1-v)*2*N.F/(2*pi.0*N.0+2*N.F))*p.0 + (v*2*N.F/(2*pi.0*N.0+2*N.F))*p.1;

        t.1 <- (p.1 - e.p.1.0) / sqrt((p.1*(1-p.1)/(2*N.1*pi.1)) + (e.p.1.0*(1-e.p.1.0)/(2*N.0*pi.0+2*N.F)))

	a.1 <- 1 / (2*pi.1*N.1)
	a.0 <- 1 / (2*pi.0*N.0 + 2*N.F)
	d <- (p.1-p.1^2)*a.1 + (e.p.1.0-e.p.1.0^2)*a.0
	stage.1.var <- a.1*p.1*(1-p.1)*(d^(-1/2) - (p.1-e.p.1.0)*0.5*(a.1-2*a.1*p.1)*d^(-3/2))^2.0 + 
	               a.0*e.p.1.0*(1-e.p.1.0)*(-d^(-1/2) - (p.1-e.p.1.0)*0.5*(a.0-2*a.0*e.p.1.0)*d^(-3/2))^2.0

        stage.1.power <- 1 - pnorm(crit.val,mean=t.1,sd=sqrt(stage.1.var)) + pnorm(-crit.val,mean=t.1,sd=sqrt(stage.1.var))

        stage.1.cost <- pi.1*N.1*M*cost.stage.1 + pi.0*N.0*M*cost.stage.1


        # stage 2

        p.obj <- t1.2/(M*pi.marker)

        crit.val <- uniroot(stage.2.cv.function,interval=c(0,100),w.1=w.1,w.2=w.2,k.1=stage.1.critical,p=p.obj)$root

        stage.2.critical <- crit.val

        t.2 <- (p.1 - p.0) / sqrt( (p.1*(1-p.1)/(2*N.1*(1-pi.1))) + (p.0*(1-p.0)/(2*N.0*(1-pi.0))) )

	a.1 <- 1 / (2*(1-pi.1)*N.1)
	a.0 <- 1 / (2*(1-pi.0)*N.0)
	d <- (p.1-p.1^2)*a.1 + (p.0-p.0^2)*a.0
	stage.2.var <- a.1*p.1*(1-p.1)*(d^(-1/2) - (p.1-p.0)*0.5*(a.1-2*a.1*p.1)*d^(-3/2))^2.0 + 
	               a.0*p.0*(1-p.0)*(-d^(-1/2) - (p.1-p.0)*0.5*(a.0-2*a.0*p.0)*d^(-3/2))^2.0

        stage.2.power <- stage.2.power.function(stage.1.critical,stage.2.critical,t.1,t.2,w.1,w.2,stage.1.var,stage.2.var)

        stage.2.cost <- (1-pi.1)*N.1*pi.marker*M*cost.stage.2 + (1-pi.0)*N.0*pi.marker*M*cost.stage.2

        # total experiment results

        experimental.power <- stage.1.power*stage.2.power
        experimental.cost <- stage.1.cost + stage.2.cost

        out <- data.frame(stage.1.critical,stage.1.var,stage.1.power,stage.1.cost,
                          stage.2.critical,stage.2.var,stage.2.power,stage.2.cost,
                          experimental.power,experimental.cost)

        out
        }
