# Supplementary material for: Improved Minimum Cost and Maximum Power Two Stage Genome-Wide Association Study Designs
Source: PLoS One. 2012 Sep 6;7(9):e42367. doi: 10.1371/journal.pone.0042367 (PMC3435377; doi:10.1371/journal.pone.0042367)
Supplement: Code S1 — Supporting software. This file contains all codes necessary to calculate cost minimizing and power maximizing two-stage GWAS designs with unequal proportions of cases and controls allocated to stages. Instructions are provided for their compilation and use, as well as example calculations. (GZ) [file pone.0042367.s002.gz › Code/max_power.c]

#include <stdlib.h>
#include <stdio.h>
#include <math.h>


typedef struct  {
	double	stage_1_critical,stage_1_power,stage_1_variance; 
	double	stage_2_critical,stage_2_power,stage_2_variance;
	double	experimental_power;
} return_struct;


double qnorm(double u)  
{
double  t1,t2;
double  x,erfinv,z;

t1 = 2/(3.14159*0.14);

x = 2*u - 1;
t2 = log(1-(x*x));

erfinv = sqrt(-t1-(t2/2)+sqrt(pow(t1+(t2/2),2.0)-(t2/0.14)));

z = sqrt(2.0)*erfinv;

if (u < 0.5) z = -z;

return(z);
}


double pnorm(double x)
{
double	a[5] = {0.319381530,-0.356563782,1.781477937,-1.821255978,
		1.330274429}; 
double	n,k,acc;
int	count;

if (x < 0)  {
	return(1.0-pnorm(-x));
	}

n = pow(2.0*3.14159,-0.5)*exp(-0.5*pow(x,2.0));
k = 1.0/(1.0+(0.2316419*x));

acc = (a[0]*pow(k,(double)(1)));
acc = acc + (a[1]*pow(k,(double)(2)));
acc = acc + (a[2]*pow(k,(double)(3)));
acc = acc + (a[3]*pow(k,(double)(4)));
acc = acc + (a[4]*pow(k,(double)(5)));

return(1.0-(n*acc));
}


double dnorm(double x,double m,double v)
{
double  t1;

t1 = exp(-0.5*(x-m)*(x-m)/v);
t1 = t1 / sqrt(2*3.14159*v);

return(t1);
}


double stage_2_int_function(double z,double k_2,double w_1,double w_2,double k_1,double mu_1,double mu_2,double v_1,double v_2)  
{
double  x;

x = (pnorm((((-k_2-w_1*z)/w_2)-mu_2)/sqrt(v_2))+1-pnorm((((k_2-w_1*z)/w_2)-mu_2)/sqrt(v_2))) *
    dnorm(z,mu_1,v_1)/(pnorm((-k_1-mu_1)/sqrt(v_1))+1-pnorm((k_1-mu_1)/sqrt(v_1)));

return(x);
}


double stage_2_power_function(double k_1,double k_2,double t_1,double t_2,double w_1,double w_2,double v_t_1,double v_t_2,
                              double step,int nstep)  
{
double  k;
double  lower,upper;
double  val;
int	i;

lower = 0;
k = -k_1-(0.5*step);
for (i = 0; i < nstep; i++)  {
        lower = lower + (stage_2_int_function(k,k_2,w_1,w_2,k_1,t_1,t_2,v_t_1,v_t_2)*step);
	k = k - step;
        }

upper = 0;
k = k_1+(0.5*step) ;
for (i = 0; i < nstep; i++)  {
        upper = upper + (stage_2_int_function(k,k_2,w_1,w_2,k_1,t_1,t_2,v_t_1,v_t_2)*step);
        k = k + step;
        }

val = lower + upper;

return(val);
}

double stage_2_cv_function(double k_2,double w_1,double w_2,double k_1,double p,
                           double step,int nstep)  
{
double  k;
double  lower,upper;
double  val;
int	i;

lower = 0;
k = -k_1-(0.5*step);
for (i = 0; i < nstep; i++)  {
        lower = lower + (stage_2_int_function(k,k_2,w_1,w_2,k_1,0,0,1.0,1.0)*step);
        k = k - step;
        }

upper = 0;
k = k_1+(0.5*step);
for (i = 0; i < nstep; i++)  {
        upper = upper + (stage_2_int_function(k,k_2,w_1,w_2,k_1,0,0,1.0,1.0)*step);
        k = k + step;
        }

val = (lower + upper) - p;

return(val);
}


double root_stage_2_cv_function(double w_1,double w_2,double stage_1_critical,double p_obj,
				double root_crit,double step,int nstep)
{
double	arg_0,root_0;
double	arg_1,root_1;
double	s;
double	arg_star,root_star;

arg_0 = stage_1_critical;
root_0 = stage_2_cv_function(arg_0,w_1,w_2,stage_1_critical,p_obj,step,nstep);  

if (root_0 < 0)  {
	arg_1 = arg_0;
	root_1 = root_0;

	arg_0 = 0.5*arg_1;
	root_0 = stage_2_cv_function(arg_0,w_1,w_2,stage_1_critical,p_obj,step,nstep);
	while (root_0 < 0)  {
		arg_1 = arg_0;
		root_1 = root_0;

		arg_0 = 0.5*arg_1;
		root_0 = stage_2_cv_function(arg_0,w_1,w_2,stage_1_critical,p_obj,step,nstep);
		}	
	}
if (root_0 > 0)  {
	arg_1 = 2*arg_0;
	root_1 = stage_2_cv_function(arg_1,w_1,w_2,stage_1_critical,p_obj,step,nstep);
	while (root_1 > 0)  {
		arg_0 = arg_1;
		root_0 = root_1;

		arg_1 = 2*arg_0;
		root_1 = stage_2_cv_function(arg_1,w_1,w_2,stage_1_critical,p_obj,step,nstep);
		}
	}

while (fabs(arg_1 - arg_0) > root_crit)  {
	arg_star = (arg_0 + arg_1) / 2;
	root_star = stage_2_cv_function(arg_star,w_1,w_2,stage_1_critical,p_obj,step,nstep);

	if (root_star > 0)  {
		arg_0 = arg_star;
		root_0 = root_star;
		}
	else if (root_star < 0)  {
		arg_1 = arg_star;
		root_1 = root_star;
		}
	else	{
		return(arg_star);
		}
	}

s = (root_1 - root_0) / (arg_1 - arg_0);	
arg_star = arg_0 - (root_0 / s);

return(arg_star);
}


return_struct experimental_power(double pi_0,double pi_1,double pi_m,
                                 double N_0,double N_1,double M,double p_0,double p_1,double t1_2,
			         double root_crit,double step,int nstep)
{
double		v_1,v_2,w_1,w_2;
double		a_0,a_1,d;
double		stage_1_critical,t_1,v_t_1,stage_1_power,stage_1_variance;
double		p_obj,stage_2_critical,t_2,v_t_2,stage_2_power,stage_2_variance;
double		experimental_power;
return_struct	ret;

/* weighting parameters */

v_1 = 1/(N_1*pi_1) + 1/(N_0*pi_0);
v_2 = 1/(N_1*(1-pi_1)) + 1/(N_0*(1-pi_0));
w_1 = sqrt( (1/v_1) / (1/v_1 + 1/v_2) );
w_2 = sqrt(1 - w_1*w_1);

/* test statistic variance parameters - here, these impose N_F = 0. */

/* stage 1 */

stage_1_critical = qnorm(1-(pi_m/2));

t_1 = (p_1 - p_0) / sqrt((p_1*(1-p_1)/(2*N_1*pi_1)) + (p_0*(1-p_0)/(2*N_0*pi_0)));

a_1 = 1 / (2*pi_1*N_1);
a_0 = 1 / (2*pi_0*N_0);
d = (p_1-pow(p_1,2))*a_1 + (p_0-pow(p_0,2))*a_0;
v_t_1 = a_1*p_1*(1-p_1)*pow(pow(d,-0.5)-(p_1-p_0)*0.5*(a_1-2*a_1*p_1)*pow(d,-1.5),2.0) + 
        a_0*p_0*(1-p_0)*pow(-pow(d,-0.5)-(p_1-p_0)*0.5*(a_0-2*a_0*p_0)*pow(d,-1.5),2.0);

stage_1_power = 1 - pnorm((stage_1_critical-t_1)/sqrt(v_t_1)) + pnorm((-stage_1_critical-t_1)/sqrt(v_t_1));

/* stage 2 */

p_obj = t1_2/(M*pi_m);
stage_2_critical = root_stage_2_cv_function(w_1,w_2,stage_1_critical,p_obj,root_crit,step,nstep);

t_2 = (p_1 - p_0) / sqrt( (p_1*(1-p_1)/(2*N_1*(1-pi_1))) + (p_0*(1-p_0)/(2*N_0*(1-pi_0))) );

a_1 = 1 / (2*(1-pi_1)*N_1);
a_0 = 1 / (2*(1-pi_0)*N_0);
d = (p_1-pow(p_1,2))*a_1 + (p_0-pow(p_0,2))*a_0;
v_t_2 = a_1*p_1*(1-p_1)*pow(pow(d,-0.5)-(p_1-p_0)*0.5*(a_1-2*a_1*p_1)*pow(d,-1.5),2.0) + 
        a_0*p_0*(1-p_0)*pow(-pow(d,-0.5)-(p_1-p_0)*0.5*(a_0-2*a_0*p_0)*pow(d,-1.5),2.0);

stage_2_power = stage_2_power_function(stage_1_critical,stage_2_critical,t_1,t_2,w_1,w_2,v_t_1,v_t_2,step,nstep);

/* total experiment results */

experimental_power = stage_1_power*stage_2_power;

/* return */

ret.stage_1_critical = stage_1_critical;
ret.stage_1_power = stage_1_power;
ret.stage_1_variance = stage_1_variance;
ret.stage_2_critical = stage_2_critical;
ret.stage_2_power = stage_2_power;
ret.stage_2_variance = stage_2_variance;
ret.experimental_power = experimental_power;

return(ret);
}


double expected_cost_function(double pi_0,double pi_1,double pi_m,
			      double N_0,double N_1,double M,double C_1,double C_2)
{
double	cost;

cost = M*(N_0*(pi_0*C_1 + pi_m*(1-pi_0)*C_2) + N_1*(pi_1*C_1 + pi_m*(1-pi_1)*C_2));

return(cost);
}


void main(int argc,char *argv[])
{
double		N_1,N_0,M;
double		p_1,p_0;
double		C_1,C_2;
double		C_star;
double		t1_2;
double		pi_0,pi_0_lo,pi_0_hi,pi_0_inc;
double		pi_1,pi_1_lo,pi_1_hi,pi_1_inc;
double		pi_m,pi_m_lo,pi_m_hi,pi_m_inc;
double		cost,cost_0_1,cost_1_1,cost_m_1;
return_struct	power,max_power;
double		max_pi_0,max_pi_1,max_pi_m;
double		root_crit,step;
int		nstep;
FILE		*fptr;
int		i;

if (argc != 22)  {
	printf("input parameters: N_1 N_0 M p_1 p_0 C_1 C_2 C_star t1_2 <pi_0 range> <pi_1 range> <pi_M range> <run parameters>\n");
	printf("<pi range> = <pi_lo pi_hi pi_inc>\n");
	printf("<run parameters> = <root_crit integration_step num_integration_steps>\n");
	exit(0);
	}
sscanf(argv[1],"%lf",&N_1);
sscanf(argv[2],"%lf",&N_0);
sscanf(argv[3],"%lf",&M);
sscanf(argv[4],"%lf",&p_1);
sscanf(argv[5],"%lf",&p_0);
sscanf(argv[6],"%lf",&C_1);
sscanf(argv[7],"%lf",&C_2);
sscanf(argv[8],"%lf",&C_star);
sscanf(argv[9],"%lf",&t1_2);
sscanf(argv[10],"%lf",&pi_0_lo);
sscanf(argv[11],"%lf",&pi_0_hi);
sscanf(argv[12],"%lf",&pi_0_inc);
sscanf(argv[13],"%lf",&pi_1_lo);
sscanf(argv[14],"%lf",&pi_1_hi);
sscanf(argv[15],"%lf",&pi_1_inc);
sscanf(argv[16],"%lf",&pi_m_lo);
sscanf(argv[17],"%lf",&pi_m_hi);
sscanf(argv[18],"%lf",&pi_m_inc);
sscanf(argv[19],"%lf",&root_crit);
sscanf(argv[20],"%lf",&step);
sscanf(argv[21],"%i",&nstep);

max_power.experimental_power = 0;

pi_0 = pi_0_lo;
while (pi_0 <= pi_0_hi)  {
	pi_1 = pi_1_lo;
	while (pi_1 <= pi_1_hi)  {
		pi_m = pi_m_lo;
		while (pi_m <= pi_m_hi)  {
			cost = expected_cost_function(pi_0,pi_1,pi_m,N_0,N_1,M,C_1,C_2);

			cost_0_1 = expected_cost_function(pi_0+pi_0_inc,pi_1,pi_m,N_0,N_1,M,C_1,C_2);
			cost_1_1 = expected_cost_function(pi_0,pi_1+pi_1_inc,pi_m,N_0,N_1,M,C_1,C_2);
			cost_m_1 = expected_cost_function(pi_0,pi_1,pi_m+pi_m_inc,N_0,N_1,M,C_1,C_2);
		
			if ((cost <= C_star) && ((cost_0_1 > C_star) || (cost_1_1 > C_star) || (cost_m_1 > C_star)))  {
				power = experimental_power(pi_0,pi_1,pi_m,N_0,N_1,M,p_0,p_1,t1_2,root_crit,step,nstep);

				if (power.experimental_power >= max_power.experimental_power)  {
					printf("%lf %lf %lf = %le %lf (%lf)\n",pi_0,pi_1,pi_m,power.experimental_power,cost);
					printf("\tstage_1_critical stage_1_power = %lf %lf\n",power.stage_1_critical,power.stage_1_power);
					printf("\tstage_2_critical stage_2_power = %lf %lf\n",power.stage_2_critical,power.stage_2_power);
					max_power = power;
					max_pi_0 = pi_0;
					max_pi_1 = pi_1;
					max_pi_m = pi_m;
					}
				}

			pi_m = pi_m + pi_m_inc;
			}
		
		pi_1 = pi_1 + pi_1_inc;
		}

	pi_0 = pi_0 + pi_0_inc;
	}

printf("max pi_0 pi_1 pi_m = %lf %lf %lf\n",max_pi_0,max_pi_1,max_pi_m);
printf("max stage_1_critical stage_1_power = %lf %lf\n",max_power.stage_1_critical,max_power.stage_1_power);
printf("max stage_2_critical stage_2_power = %lf %lf\n",max_power.stage_2_critical,max_power.stage_2_power);
printf("max experimental_power = %lf\n",max_power.experimental_power);
cost = expected_cost_function(max_pi_0,max_pi_1,max_pi_m,N_0,N_1,M,C_1,C_2);
printf("max cost = %le\n",cost);


printf("N_0 N_1 M p_0 p_1 C_1 C_2 C_star t1_2 pi_0 pi_1 pi_m critical_1 power_1 critical_2 power_2 power cost\n");

printf("%lf %lf %lf %lf %lf %lf %lf %lf %lf %lf %lf %lf %lf %lf %lf %lf %lf %lf\n",
       	N_0,N_1,M,p_0,p_1,C_1,C_2,C_star,t1_2,
       	max_pi_0,max_pi_1,max_pi_m,
	max_power.stage_1_critical,max_power.stage_1_power,
	max_power.stage_2_critical,max_power.stage_2_power,
	max_power.experimental_power,cost);
}
