# Supplementary material for: Improved Minimum Cost and Maximum Power Two Stage Genome-Wide Association Study Designs
Source: PLoS One. 2012 Sep 6;7(9):e42367. doi: 10.1371/journal.pone.0042367 (PMC3435377; doi:10.1371/journal.pone.0042367)
Supplement: Code S1 — Supporting software. This file contains all codes necessary to calculate cost minimizing and power maximizing two-stage GWAS designs with unequal proportions of cases and controls allocated to stages. Instructions are provided for their compilation and use, as well as example calculations. (GZ) [file pone.0042367.s002.gz › Code/max_power_batch.sh]

./max_power.run 500 500 100000 0.180 0.091 1 1 32170500 0.05 0.01 0.99 0.01 0.01 0.99 0.01 0.001 0.10 0.001 0.0001 0.1 200 
./max_power.run 500 500 100000 0.180 0.091 1 1 26808750 0.05 0.01 0.99 0.01 0.01 0.99 0.01 0.001 0.10 0.001 0.0001 0.1 200 
./max_power.run 500 500 100000 0.180 0.091 1 1 17872500 0.05 0.01 0.99 0.01 0.01 0.99 0.01 0.001 0.10 0.001 0.0001 0.1 200 

./max_power.run 500 1000 100000 0.171 0.092 1 1 42452100 0.05 0.01 0.99 0.01 0.01 0.99 0.01 0.001 0.10 0.001 0.0001 0.1 200 
./max_power.run 500 1000 100000 0.171 0.092 1 1 35376750 0.05 0.01 0.99 0.01 0.01 0.99 0.01 0.001 0.10 0.001 0.0001 0.1 200 
./max_power.run 500 1000 100000 0.171 0.092 1 1 23584500 0.05 0.01 0.99 0.01 0.01 0.99 0.01 0.001 0.10 0.001 0.0001 0.1 200 

./max_power.run 500 2000 100000 0.166 0.093 1 1 65059200 0.05 0.01 0.99 0.01 0.01 0.99 0.01 0.001 0.10 0.001 0.0001 0.1 200 
./max_power.run 500 2000 100000 0.166 0.093 1 1 54216000 0.05 0.01 0.99 0.01 0.01 0.99 0.01 0.001 0.10 0.001 0.0001 0.1 200 
./max_power.run 500 2000 100000 0.166 0.093 1 1 36144000 0.05 0.01 0.99 0.01 0.01 0.99 0.01 0.001 0.10 0.001 0.0001 0.1 200 

./max_power.run 500 4000 100000 0.163 0.093 1 1 93912300 0.05 0.01 0.99 0.01 0.01 0.99 0.01 0.001 0.10 0.001 0.0001 0.1 200 
./max_power.run 500 4000 100000 0.163 0.093 1 1 78260250 0.05 0.01 0.99 0.01 0.01 0.99 0.01 0.001 0.10 0.001 0.0001 0.1 200 
./max_power.run 500 4000 100000 0.163 0.093 1 1 52173500 0.05 0.01 0.99 0.01 0.01 0.99 0.01 0.001 0.10 0.001 0.0001 0.1 200 

./max_power.run 500 500 100000 0.180 0.091 1 10 44955000 0.05 0.01 0.99 0.01 0.01 0.99 0.01 0.001 0.10 0.001 0.0001 0.1 200 
./max_power.run 500 500 100000 0.180 0.091 1 10 37462500 0.05 0.01 0.99 0.01 0.01 0.99 0.01 0.001 0.10 0.001 0.0001 0.1 200 
./max_power.run 500 500 100000 0.180 0.091 1 10 24975000 0.05 0.01 0.99 0.01 0.01 0.99 0.01 0.001 0.10 0.001 0.0001 0.1 200 

./max_power.run 500 1000 100000 0.171 0.092 1 10 60471000 0.05 0.01 0.99 0.01 0.01 0.99 0.01 0.001 0.10 0.001 0.0001 0.1 200 
./max_power.run 500 1000 100000 0.171 0.092 1 10 50392500 0.05 0.01 0.99 0.01 0.01 0.99 0.01 0.001 0.10 0.001 0.0001 0.1 200 
./max_power.run 500 1000 100000 0.171 0.092 1 10 33595000 0.05 0.01 0.99 0.01 0.01 0.99 0.01 0.001 0.10 0.001 0.0001 0.1 200 

./max_power.run 500 2000 100000 0.166 0.093 1 10 93591000 0.05 0.01 0.99 0.01 0.01 0.99 0.01 0.001 0.10 0.001 0.0001 0.1 200 
./max_power.run 500 2000 100000 0.166 0.093 1 10 77992500 0.05 0.01 0.99 0.01 0.01 0.99 0.01 0.001 0.10 0.001 0.0001 0.1 200 
./max_power.run 500 2000 100000 0.166 0.093 1 10 51995000 0.05 0.01 0.99 0.01 0.01 0.99 0.01 0.001 0.10 0.001 0.0001 0.1 200 

./max_power.run 500 4000 100000 0.163 0.093 1 10 137664000 0.05 0.01 0.99 0.01 0.01 0.99 0.01 0.001 0.10 0.001 0.0001 0.1 200 
./max_power.run 500 4000 100000 0.163 0.093 1 10 114720000 0.05 0.01 0.99 0.01 0.01 0.99 0.01 0.001 0.10 0.001 0.0001 0.1 200 
./max_power.run 500 4000 100000 0.163 0.093 1 10 76480000 0.05 0.01 0.99 0.01 0.01 0.99 0.01 0.001 0.10 0.001 0.0001 0.1 200 

./max_power.run 500 500 100000 0.180 0.091 1 100 55980000 0.05 0.01 0.99 0.01 0.01 0.99 0.01 0.001 0.10 0.001 0.0001 0.1 200 
./max_power.run 500 500 100000 0.180 0.091 1 100 46650000 0.05 0.01 0.99 0.01 0.01 0.99 0.01 0.001 0.10 0.001 0.0001 0.1 200 
./max_power.run 500 500 100000 0.180 0.091 1 100 31100000 0.05 0.01 0.99 0.01 0.01 0.99 0.01 0.001 0.10 0.001 0.0001 0.1 200 

./max_power.run 500 1000 100000 0.171 0.092 1 100 76680000 0.05 0.01 0.99 0.01 0.01 0.99 0.01 0.001 0.10 0.001 0.0001 0.1 200 
./max_power.run 500 1000 100000 0.171 0.092 1 100 63900000 0.05 0.01 0.99 0.01 0.01 0.99 0.01 0.001 0.10 0.001 0.0001 0.1 200 
./max_power.run 500 1000 100000 0.171 0.092 1 100 42600000 0.05 0.01 0.99 0.01 0.01 0.99 0.01 0.001 0.10 0.001 0.0001 0.1 200 

./max_power.run 500 2000 100000 0.166 0.093 1 100 119700000 0.05 0.01 0.99 0.01 0.01 0.99 0.01 0.001 0.10 0.001 0.0001 0.1 200 
./max_power.run 500 2000 100000 0.166 0.093 1 100 99750000 0.05 0.01 0.99 0.01 0.01 0.99 0.01 0.001 0.10 0.001 0.0001 0.1 200 
./max_power.run 500 2000 100000 0.166 0.093 1 100 66500000 0.05 0.01 0.99 0.01 0.01 0.99 0.01 0.001 0.10 0.001 0.0001 0.1 200 

./max_power.run 500 4000 100000 0.163 0.093 1 100 181845000 0.05 0.01 0.99 0.01 0.01 0.99 0.01 0.001 0.10 0.001 0.0001 0.1 200 
./max_power.run 500 4000 100000 0.163 0.093 1 100 151537500 0.05 0.01 0.99 0.01 0.01 0.99 0.01 0.001 0.10 0.001 0.0001 0.1 200 
./max_power.run 500 4000 100000 0.163 0.093 1 100 101025000 0.05 0.01 0.99 0.01 0.01 0.99 0.01 0.001 0.10 0.001 0.0001 0.1 200 
