# Supplementary material for: Improved Minimum Cost and Maximum Power Two Stage Genome-Wide Association Study Designs
Source: PLoS One. 2012 Sep 6;7(9):e42367. doi: 10.1371/journal.pone.0042367 (PMC3435377; doi:10.1371/journal.pone.0042367)
Supplement: Code S1 — Supporting software. This file contains all codes necessary to calculate cost minimizing and power maximizing two-stage GWAS designs with unequal proportions of cases and controls allocated to stages. Instructions are provided for their compilation and use, as well as example calculations. (GZ) [file pone.0042367.s002.gz › Code/min_cost_batch.sh]

# kappa = 10, p = 50

./min_cost.run 500 500 100000 0.617 0.487 1 1 0.78 0.05 0.01 0.99 0.01 0.01 0.99 0.01 0.001 0.10 0.001 0.0001 0.1 200 
./min_cost.run 500 500 100000 0.617 0.487 1 10 0.78 0.05 0.01 0.99 0.01 0.01 0.99 0.01 0.001 0.10 0.001 0.0001 0.1 200 
./min_cost.run 500 500 100000 0.617 0.487 1 100 0.78 0.05 0.01 0.99 0.01 0.01 0.99 0.01 0.001 0.10 0.001 0.0001 0.1 200 

./min_cost.run 500 1000 100000 0.601 0.489 1 1 0.78 0.05 0.01 0.99 0.01 0.01 0.99 0.01 0.001 0.10 0.001 0.0001 0.1 200 
./min_cost.run 500 1000 100000 0.601 0.489 1 10 0.78 0.05 0.01 0.99 0.01 0.01 0.99 0.01 0.001 0.10 0.001 0.0001 0.1 200 
./min_cost.run 500 1000 100000 0.601 0.489 1 100 0.78 0.05 0.01 0.99 0.01 0.01 0.99 0.01 0.001 0.10 0.001 0.0001 0.1 200 

./min_cost.run 500 2000 100000 0.592 0.490 1 1 0.78 0.05 0.01 0.99 0.01 0.01 0.99 0.01 0.001 0.10 0.001 0.0001 0.1 200 
./min_cost.run 500 2000 100000 0.592 0.490 1 10 0.78 0.05 0.01 0.99 0.01 0.01 0.99 0.01 0.001 0.10 0.001 0.0001 0.1 200 
./min_cost.run 500 2000 100000 0.592 0.490 1 100 0.78 0.05 0.01 0.99 0.01 0.01 0.99 0.01 0.001 0.10 0.001 0.0001 0.1 200 

./min_cost.run 500 4000 100000 0.587 0.490 1 1 0.78 0.05 0.01 0.99 0.01 0.01 0.99 0.01 0.001 0.10 0.001 0.0001 0.1 200 
./min_cost.run 500 4000 100000 0.587 0.490 1 10 0.78 0.05 0.01 0.99 0.01 0.01 0.99 0.01 0.001 0.10 0.001 0.0001 0.1 200 
./min_cost.run 500 4000 100000 0.587 0.490 1 100 0.78 0.05 0.01 0.99 0.01 0.01 0.99 0.01 0.001 0.10 0.001 0.0001 0.1 200 

# kappa = 10, p = 25

./min_cost.run 500 500 100000 0.357 0.238 1 1 0.78 0.05 0.01 0.99 0.01 0.01 0.99 0.01 0.001 0.10 0.001 0.0001 0.1 200 
./min_cost.run 500 500 100000 0.357 0.238 1 10 0.78 0.05 0.01 0.99 0.01 0.01 0.99 0.01 0.001 0.10 0.001 0.0001 0.1 200 
./min_cost.run 500 500 100000 0.357 0.238 1 100 0.78 0.05 0.01 0.99 0.01 0.01 0.99 0.01 0.001 0.10 0.001 0.0001 0.1 200 

./min_cost.run 500 1000 100000 0.344 0.240 1 1 0.78 0.05 0.01 0.99 0.01 0.01 0.99 0.01 0.001 0.10 0.001 0.0001 0.1 200 
./min_cost.run 500 1000 100000 0.344 0.240 1 10 0.78 0.05 0.01 0.99 0.01 0.01 0.99 0.01 0.001 0.10 0.001 0.0001 0.1 200 
./min_cost.run 500 1000 100000 0.344 0.240 1 100 0.78 0.05 0.01 0.99 0.01 0.01 0.99 0.01 0.001 0.10 0.001 0.0001 0.1 200 

./min_cost.run 500 2000 100000 0.336 0.240 1 1 0.78 0.05 0.01 0.99 0.01 0.01 0.99 0.01 0.001 0.10 0.001 0.0001 0.1 200 
./min_cost.run 500 2000 100000 0.336 0.240 1 10 0.78 0.05 0.01 0.99 0.01 0.01 0.99 0.01 0.001 0.10 0.001 0.0001 0.1 200 
./min_cost.run 500 2000 100000 0.336 0.240 1 100 0.78 0.05 0.01 0.99 0.01 0.01 0.99 0.01 0.001 0.10 0.001 0.0001 0.1 200 

./min_cost.run 500 4000 100000 0.332 0.241 1 1 0.78 0.05 0.01 0.99 0.01 0.01 0.99 0.01 0.001 0.10 0.001 0.0001 0.1 200 
./min_cost.run 500 4000 100000 0.332 0.241 1 10 0.78 0.05 0.01 0.99 0.01 0.01 0.99 0.01 0.001 0.10 0.001 0.0001 0.1 200 
./min_cost.run 500 4000 100000 0.332 0.241 1 100 0.78 0.05 0.01 0.99 0.01 0.01 0.99 0.01 0.001 0.10 0.001 0.0001 0.1 200 

# kappa = 10, p = 10

./min_cost.run 500 500 100000 0.180 0.091 1 1 0.78 0.05 0.01 0.99 0.01 0.01 0.99 0.01 0.001 0.10 0.001 0.0001 0.1 200 
./min_cost.run 500 500 100000 0.180 0.091 1 10 0.78 0.05 0.01 0.99 0.01 0.01 0.99 0.01 0.001 0.10 0.001 0.0001 0.1 200 
./min_cost.run 500 500 100000 0.180 0.091 1 100 0.78 0.05 0.01 0.99 0.01 0.01 0.99 0.01 0.001 0.10 0.001 0.0001 0.1 200 

./min_cost.run 500 1000 100000 0.171 0.092 1 1 0.78 0.05 0.01 0.99 0.01 0.01 0.99 0.01 0.001 0.10 0.001 0.0001 0.1 200 
./min_cost.run 500 1000 100000 0.171 0.092 1 10 0.78 0.05 0.01 0.99 0.01 0.01 0.99 0.01 0.001 0.10 0.001 0.0001 0.1 200 
./min_cost.run 500 1000 100000 0.171 0.092 1 100 0.78 0.05 0.01 0.99 0.01 0.01 0.99 0.01 0.001 0.10 0.001 0.0001 0.1 200 

./min_cost.run 500 2000 100000 0.166 0.093 1 1 0.78 0.05 0.01 0.99 0.01 0.01 0.99 0.01 0.001 0.10 0.001 0.0001 0.1 200 
./min_cost.run 500 2000 100000 0.166 0.093 1 10 0.78 0.05 0.01 0.99 0.01 0.01 0.99 0.01 0.001 0.10 0.001 0.0001 0.1 200 
./min_cost.run 500 2000 100000 0.166 0.093 1 100 0.78 0.05 0.01 0.99 0.01 0.01 0.99 0.01 0.001 0.10 0.001 0.0001 0.1 200 

./min_cost.run 500 4000 100000 0.163 0.093 1 1 0.78 0.05 0.01 0.99 0.01 0.01 0.99 0.01 0.001 0.10 0.001 0.0001 0.1 200 
./min_cost.run 500 4000 100000 0.163 0.093 1 10 0.78 0.05 0.01 0.99 0.01 0.01 0.99 0.01 0.001 0.10 0.001 0.0001 0.1 200 
./min_cost.run 500 4000 100000 0.163 0.093 1 100 0.78 0.05 0.01 0.99 0.01 0.01 0.99 0.01 0.001 0.10 0.001 0.0001 0.1 200 

# kappa = 1, p = 50

./min_cost.run 500 500 100000 0.628 0.499 1 1 0.78 0.05 0.01 0.99 0.01 0.01 0.99 0.01 0.001 0.10 0.001 0.0001 0.1 200 
./min_cost.run 500 500 100000 0.628 0.499 1 10 0.78 0.05 0.01 0.99 0.01 0.01 0.99 0.01 0.001 0.10 0.001 0.0001 0.1 200 
./min_cost.run 500 500 100000 0.628 0.499 1 100 0.78 0.05 0.01 0.99 0.01 0.01 0.99 0.01 0.001 0.10 0.001 0.0001 0.1 200 

./min_cost.run 500 1000 100000 0.611 0.499 1 1 0.78 0.05 0.01 0.99 0.01 0.01 0.99 0.01 0.001 0.10 0.001 0.0001 0.1 200 
./min_cost.run 500 1000 100000 0.611 0.499 1 10 0.78 0.05 0.01 0.99 0.01 0.01 0.99 0.01 0.001 0.10 0.001 0.0001 0.1 200 
./min_cost.run 500 1000 100000 0.611 0.499 1 100 0.78 0.05 0.01 0.99 0.01 0.01 0.99 0.01 0.001 0.10 0.001 0.0001 0.1 200 

./min_cost.run 500 2000 100000 0.602 0.499 1 1 0.78 0.05 0.01 0.99 0.01 0.01 0.99 0.01 0.001 0.10 0.001 0.0001 0.1 200 
./min_cost.run 500 2000 100000 0.602 0.499 1 10 0.78 0.05 0.01 0.99 0.01 0.01 0.99 0.01 0.001 0.10 0.001 0.0001 0.1 200 
./min_cost.run 500 2000 100000 0.602 0.499 1 100 0.78 0.05 0.01 0.99 0.01 0.01 0.99 0.01 0.001 0.10 0.001 0.0001 0.1 200 

./min_cost.run 500 4000 100000 0.596 0.499 1 1 0.78 0.05 0.01 0.99 0.01 0.01 0.99 0.01 0.001 0.10 0.001 0.0001 0.1 200 
./min_cost.run 500 4000 100000 0.596 0.499 1 10 0.78 0.05 0.01 0.99 0.01 0.01 0.99 0.01 0.001 0.10 0.001 0.0001 0.1 200 
./min_cost.run 500 4000 100000 0.596 0.499 1 100 0.78 0.05 0.01 0.99 0.01 0.01 0.99 0.01 0.001 0.10 0.001 0.0001 0.1 200 

# kappa = 1, p = 25

./min_cost.run 500 500 100000 0.370 0.249 1 1 0.78 0.05 0.01 0.99 0.01 0.01 0.99 0.01 0.001 0.10 0.001 0.0001 0.1 200 
./min_cost.run 500 500 100000 0.370 0.249 1 10 0.78 0.05 0.01 0.99 0.01 0.01 0.99 0.01 0.001 0.10 0.001 0.0001 0.1 200 
./min_cost.run 500 500 100000 0.370 0.249 1 100 0.78 0.05 0.01 0.99 0.01 0.01 0.99 0.01 0.001 0.10 0.001 0.0001 0.1 200 

./min_cost.run 500 1000 100000 0.354 0.249 1 1 0.78 0.05 0.01 0.99 0.01 0.01 0.99 0.01 0.001 0.10 0.001 0.0001 0.1 200 
./min_cost.run 500 1000 100000 0.354 0.249 1 10 0.78 0.05 0.01 0.99 0.01 0.01 0.99 0.01 0.001 0.10 0.001 0.0001 0.1 200 
./min_cost.run 500 1000 100000 0.354 0.249 1 100 0.78 0.05 0.01 0.99 0.01 0.01 0.99 0.01 0.001 0.10 0.001 0.0001 0.1 200 

./min_cost.run 500 2000 100000 0.345 0.249 1 1 0.78 0.05 0.01 0.99 0.01 0.01 0.99 0.01 0.001 0.10 0.001 0.0001 0.1 200 
./min_cost.run 500 2000 100000 0.345 0.249 1 10 0.78 0.05 0.01 0.99 0.01 0.01 0.99 0.01 0.001 0.10 0.001 0.0001 0.1 200 
./min_cost.run 500 2000 100000 0.345 0.249 1 100 0.78 0.05 0.01 0.99 0.01 0.01 0.99 0.01 0.001 0.10 0.001 0.0001 0.1 200 

./min_cost.run 500 4000 100000 0.341 0.249 1 1 0.78 0.05 0.01 0.99 0.01 0.01 0.99 0.01 0.001 0.10 0.001 0.0001 0.1 200 
./min_cost.run 500 4000 100000 0.341 0.249 1 10 0.78 0.05 0.01 0.99 0.01 0.01 0.99 0.01 0.001 0.10 0.001 0.0001 0.1 200 
./min_cost.run 500 4000 100000 0.341 0.249 1 100 0.78 0.05 0.01 0.99 0.01 0.01 0.99 0.01 0.001 0.10 0.001 0.0001 0.1 200 

# kappa = 1, p = 10

./min_cost.run 500 500 100000 0.191 0.099 1 1 0.78 0.05 0.01 0.99 0.01 0.01 0.99 0.01 0.001 0.10 0.001 0.0001 0.1 200 
./min_cost.run 500 500 100000 0.191 0.099 1 10 0.78 0.05 0.01 0.99 0.01 0.01 0.99 0.01 0.001 0.10 0.001 0.0001 0.1 200 
./min_cost.run 500 500 100000 0.191 0.099 1 100 0.78 0.05 0.01 0.99 0.01 0.01 0.99 0.01 0.001 0.10 0.001 0.0001 0.1 200 

./min_cost.run 500 1000 100000 0.180 0.099 1 1 0.78 0.05 0.01 0.99 0.01 0.01 0.99 0.01 0.001 0.10 0.001 0.0001 0.1 200 
./min_cost.run 500 1000 100000 0.180 0.099 1 10 0.78 0.05 0.01 0.99 0.01 0.01 0.99 0.01 0.001 0.10 0.001 0.0001 0.1 200 
./min_cost.run 500 1000 100000 0.180 0.099 1 100 0.78 0.05 0.01 0.99 0.01 0.01 0.99 0.01 0.001 0.10 0.001 0.0001 0.1 200 

./min_cost.run 500 2000 100000 0.174 0.099 1 1 0.78 0.05 0.01 0.99 0.01 0.01 0.99 0.01 0.001 0.10 0.001 0.0001 0.1 200 
./min_cost.run 500 2000 100000 0.174 0.099 1 10 0.78 0.05 0.01 0.99 0.01 0.01 0.99 0.01 0.001 0.10 0.001 0.0001 0.1 200 
./min_cost.run 500 2000 100000 0.174 0.099 1 100 0.78 0.05 0.01 0.99 0.01 0.01 0.99 0.01 0.001 0.10 0.001 0.0001 0.1 200 

./min_cost.run 500 4000 100000 0.171 0.099 1 1 0.78 0.05 0.01 0.99 0.01 0.01 0.99 0.01 0.001 0.10 0.001 0.0001 0.1 200 
./min_cost.run 500 4000 100000 0.171 0.099 1 10 0.78 0.05 0.01 0.99 0.01 0.01 0.99 0.01 0.001 0.10 0.001 0.0001 0.1 200 
./min_cost.run 500 4000 100000 0.171 0.099 1 100 0.78 0.05 0.01 0.99 0.01 0.01 0.99 0.01 0.001 0.10 0.001 0.0001 0.1 200 
