# Supplementary material for: Improved Minimum Cost and Maximum Power Two Stage Genome-Wide Association Study Designs
Source: PLoS One. 2012 Sep 6;7(9):e42367. doi: 10.1371/journal.pone.0042367 (PMC3435377; doi:10.1371/journal.pone.0042367)
Supplement: Code S1 — Supporting software. This file contains all codes necessary to calculate cost minimizing and power maximizing two-stage GWAS designs with unequal proportions of cases and controls allocated to stages. Instructions are provided for their compilation and use, as well as example calculations. (GZ) [file pone.0042367.s002.gz › Code/power_simulation_code.R]

# experiment parameters

n.param <- 3

N.1 <- rep(500,3)
N.0 <- c(2000,2000,2000)

p.1 <- c(0.166,0.166,0.166)

p.0 <- c(0.093,0.093,0.093)

pi.0 <- c(21,34,44)
pi.0 <- pi.0 / 100

pi.1 <- c(33,50,64)
pi.1 <- pi.1 / 100

crit.1 <- c(1.797078,2.689318,3.279298)

crit.2 <- c(5.003784,4.995898,4.992808)


# simulation parameters

its <- 100000


# do the simulation

for (i in 1:n.param)  {
	print(paste(N.1[i],N.0[i],pi.1[i],pi.0[i],crit.1[i],crit.2[i]))

	a.1.1 <- rbinom(its,size=floor(2*pi.1[i]*N.1[i]),prob=p.1[i])
	a.0.1 <- rbinom(its,size=floor(2*pi.0[i]*N.0[i]),prob=p.0[i])

	a.1.2 <- rbinom(its,size=ceiling(2*(1-pi.1[i])*N.1[i]),prob=p.1[i])
	a.0.2 <- rbinom(its,size=ceiling(2*(1-pi.0[i])*N.0[i]),prob=p.0[i])

	a.1.hat.1 <- a.1.1 / (2*pi.1[i]*N.1[i])
	a.0.hat.1 <- a.0.1 / (2*pi.0[i]*N.0[i])

	z.1 <- (a.1.hat.1 - a.0.hat.1) / sqrt((a.1.hat.1*(1-a.1.hat.1)/(2*pi.1[i]*N.1[i]))+(a.0.hat.1*(1-a.0.hat.1)/(2*pi.0[i]*N.0[i])))

	a.1.hat.2 <- a.1.2 / (2*(1-pi.1[i])*N.1[i])
	a.0.hat.2 <- a.0.2 / (2*(1-pi.0[i])*N.0[i])

	z.2 <- (a.1.hat.2 - a.0.hat.2) / sqrt((a.1.hat.2*(1-a.1.hat.2)/(2*(1-pi.1[i])*N.1[i]))+(a.0.hat.2*(1-a.0.hat.2)/(2*(1-pi.0[i])*N.0[i])))

	w.1.2 <- ((((pi.1[i]*N.1[i])^(-1)+(pi.0[i]*N.0[i])^(-1)) / (((1-pi.1[i])*N.1[i])^(-1)+((1-pi.0[i])*N.0[i])^(-1))) + 1)^(-1)
	w.2.2 <- 1 - w.1.2

	z <- sqrt(w.1.2)*z.1 + sqrt(w.2.2)*z.2

	detect.1 <- abs(z.1) > crit.1[i]

	#print(sum(detect.1)/its)

	detect.2 <- abs(z) > crit.2[i]

	#print(sum(detect.2)/its)

	detect <- detect.1 & detect.2

	print(paste(sum(detect.1)/its,sum(detect.2)/its,sum(detect)/its))
	print('')
	}
