# Supplementary material for: Improved Minimum Cost and Maximum Power Two Stage Genome-Wide Association Study Designs
Source: PLoS One. 2012 Sep 6;7(9):e42367. doi: 10.1371/journal.pone.0042367 (PMC3435377; doi:10.1371/journal.pone.0042367)
Supplement: Code S1 — Supporting software. This file contains all codes necessary to calculate cost minimizing and power maximizing two-stage GWAS designs with unequal proportions of cases and controls allocated to stages. Instructions are provided for their compilation and use, as well as example calculations. (GZ) [file pone.0042367.s002.gz › Code/Read.Me]

Feb. 8, 2012

Stephen Stanhope
sstanhop@bsd.uchicago.edu

Andrew Skol
askol@uchicago.edu


This is the code drop for "Improved minimum cost and maximum power two-stage genome-wide association study designs,"
Stephen Stanhope and Andrew Skol, University of Chicago.


The code drop is composed of eight files.


1) min_cost.c

This is the C routine for computing a cost minimizing two-stage GWAS design described in our paper. It can be 
compiled with "gcc min_cost.c" for example. Calling it without arguments will provide a description of the 
necessary arguments. For example:

min_cost.run

input parameters: N_1 N_0 M p_1 p_0 C_1 C_2 P_star t1_2 <pi_0 range> <pi_1 range> <pi_M range> <run parameters>
<pi range> = <pi_lo pi_hi pi_inc>
<run parameters> = <root_crit integration_step num_integration_steps>

Here, N_1 and N_0 are the numbers of cases and controls, M is the number of markers, p_1 and p_0 are case and control
risk allele frequencies, C_1 and C_2 are stage 1 and 2 per marker genotyping costs, P_star is the desired level of 
study power, t1_2 is the uncorrected type I error. The "pi range" arguments are triples that make up the cube of design 
points to be searched over, and are ordered low point - high point - increment. The "run parameters" are a triple of 
parameters that define stopping points for bisections and the step sizes and number of steps to be used for calculating
integrals.


2) min_cost_batch.sh

This batch file contains example calls to min_cost that correspond to those provided in the text.


3) max_cost.c

This is the C routine for computing a power maximizing two-stage GWAS design described in our paper. It can be compiled
with gcc, as min_cost.c, and calling it without arguments again provides a description of the necessary arguments:

max_power.run

input parameters: N_1 N_0 M p_1 p_0 C_1 C_2 C_star t1_2 <pi_0 range> <pi_1 range> <pi_M range> <run parameters>
<pi range> = <pi_lo pi_hi pi_inc>
<run parameters> = <root_crit integration_step num_integration_steps>

Here, the only difference is that C_star, the cost constraint, is required instead of P_star.


4) max_power_batch.sh

This batch file contains example calls to max_power that correspond to those provided in the text.


5) validation_surface.R

This R routine allows an analyst to compute a power / cost surface, such as given in the text. To use it, adjust the 
experimental conditions at the top of the file, and then run it, for example with an Rscript command.


6) core_codes.R

This R file contains routines called by validation_surface.R. The routine of primary interest is "experimental_cost_power",
which allows an analyst to compute a two-stage GWAS design's cost and power. For example, if core_codes.R is sourced in R,
the routine can be called:

experimental.cost.power(pi.1,pi.0,pi.marker,t1.2,N.1,N.0,N.F,M,p.1,p.0,v,cost.stage.1,cost.stage.2)

where:

pi.1, pi.0, pi.marker are design parameters.

t1.2 is the uncontrolled type I error.

N.1, N.0 are numbers of cases and controls.

N.F is numbers of "free controls." This should be set to zero.

M is the number of markers.

p.1, p.0 are case and control risk allele frequencies.

v is the disease prevalence. 

cost.stage.1 and cost.stage.2 are per marker genotyping costs.

To see an example of how this can be called, see validation_surface.R.


7) power_simulation_code.R

This R routine allows an analyst to compute simulated detection powers for 2S-GWAS. To use it, adjust the experimental conditions
at the top of the file, and then run it for example with an Rscript command. Note that the code takes in vectors of experimental 
conditions and 2S-GWAS designs / critical values, in order to more efficiently study sets of problems such as done in the text.


8) sensitivity_simulation_code.R

This R routine allows an analyst to compute sensitivity analyses with respect to second stage batch effect / genetic heterogeneity
for 2S-GWAS designs. To use it, adjust the experimental conditions at the top of the file, and then run it for example with an 
Rscript command. Note that the code takes in vectors of experimental conditions and 2S-GWAS designs / critical values, in order to 
more efficiently study sets of problems such as done in the text.
