# Supplementary material for: Improved Minimum Cost and Maximum Power Two Stage Genome-Wide Association Study Designs
Source: PLoS One. 2012 Sep 6;7(9):e42367. doi: 10.1371/journal.pone.0042367 (PMC3435377; doi:10.1371/journal.pone.0042367)
Supplement: Code S1 — Supporting software. This file contains all codes necessary to calculate cost minimizing and power maximizing two-stage GWAS designs with unequal proportions of cases and controls allocated to stages. Instructions are provided for their compilation and use, as well as example calculations. (GZ) [file pone.0042367.s002.gz › Code/sensitivity_simulation_code.R]

# simulation parameters

N.1 <- 500
N.0 <- 2000

p.1 <- 0.166
p.0 <- 0.093

stage.1.effect <- 1
stage.2.effect <- 1.1

pi.0 <- 0.21
pi.1 <- 0.33

crit.1 <- 1.797078
crit.2 <- 5.003784

its <- 100000


# do the simulation

p.1.1 <- p.1*stage.1.effect
p.0.1 <- p.0*stage.1.effect

p.1.2 <- p.1*stage.2.effect
p.0.2 <- p.0*stage.2.effect

a.1.1 <- rbinom(its,size=floor(2*pi.1*N.1),prob=p.1.1)
a.0.1 <- rbinom(its,size=floor(2*pi.0*N.0),prob=p.0.1)

a.1.2 <- rbinom(its,size=ceiling(2*(1-pi.1)*N.1),prob=p.1.2)
a.0.2 <- rbinom(its,size=ceiling(2*(1-pi.0)*N.0),prob=p.0.2)

a.1.hat.1 <- a.1.1 / (2*pi.1*N.1)
a.0.hat.1 <- a.0.1 / (2*pi.0*N.0)

z.1 <- (a.1.hat.1 - a.0.hat.1) / sqrt((a.1.hat.1*(1-a.1.hat.1)/(2*pi.1*N.1))+(a.0.hat.1*(1-a.0.hat.1)/(2*pi.0*N.0)))

a.1.hat.2 <- a.1.2 / (2*(1-pi.1)*N.1)
a.0.hat.2 <- a.0.2 / (2*(1-pi.0)*N.0)

z.2 <- (a.1.hat.2 - a.0.hat.2) / sqrt((a.1.hat.2*(1-a.1.hat.2)/(2*(1-pi.1)*N.1))+(a.0.hat.2*(1-a.0.hat.2)/(2*(1-pi.0)*N.0)))

w.1.2 <- ((((pi.1*N.1)^(-1)+(pi.0*N.0)^(-1)) / (((1-pi.1)*N.1)^(-1)+((1-pi.0)*N.0)^(-1))) + 1)^(-1)
w.2.2 <- 1 - w.1.2

z <- sqrt(w.1.2)*z.1 + sqrt(w.2.2)*z.2

detect.1 <- abs(z.1) > crit.1
detect.2 <- abs(z) > crit.2
detect <- detect.1 & detect.2

power.1 <- sum(detect.1)/its
power.2 <- sum(detect.2)/its
power <- sum(detect)/its

print(paste(N.1,N.0,pi.1,pi.0,crit.1,crit.2,power.1,power.2,power))
