# Supplementary material for: Improved Minimum Cost and Maximum Power Two Stage Genome-Wide Association Study Designs
Source: PLoS One. 2012 Sep 6;7(9):e42367. doi: 10.1371/journal.pone.0042367 (PMC3435377; doi:10.1371/journal.pone.0042367)
Supplement: Code S1 — Supporting software. This file contains all codes necessary to calculate cost minimizing and power maximizing two-stage GWAS designs with unequal proportions of cases and controls allocated to stages. Instructions are provided for their compilation and use, as well as example calculations. (GZ) [file pone.0042367.s002.gz › Code/validation_surface.R]

# experiment parameters

N.1 <- 500
N.0 <- 4000		
N.F <- 0
p.1 <- 0.171
p.0 <- 0.099
v <- 0.01
pi.marker <- 0.007
M <- 100000
cost.stage.1 <- 1
cost.stage.2 <- 10


# test parameters

pi.1.range <- seq(0.02,0.98,0.02)
pi.0.range <- seq(0.02,0.98,0.02)

t1.2 <- 0.05


# power calculation

source('core_codes.R')

cv.1.surf <- matrix(rep(0,NROW(pi.1.range)*NROW(pi.0.range)),nrow=NROW(pi.1.range),ncol=NROW(pi.0.range))
row.names(cv.1.surf) <- pi.1.range
colnames(cv.1.surf) <- pi.0.range

cv.2.surf <- matrix(rep(0,NROW(pi.1.range)*NROW(pi.0.range)),nrow=NROW(pi.1.range),ncol=NROW(pi.0.range))
row.names(cv.2.surf) <- pi.1.range
colnames(cv.2.surf) <- pi.0.range

var.1.surf <- matrix(rep(0,NROW(pi.1.range)*NROW(pi.0.range)),nrow=NROW(pi.1.range),ncol=NROW(pi.0.range))
row.names(var.1.surf) <- pi.1.range
colnames(var.1.surf) <- pi.0.range

var.2.surf <- matrix(rep(0,NROW(pi.1.range)*NROW(pi.0.range)),nrow=NROW(pi.1.range),ncol=NROW(pi.0.range))
row.names(var.2.surf) <- pi.1.range
colnames(var.2.surf) <- pi.0.range

power.1.surf <- matrix(rep(0,NROW(pi.1.range)*NROW(pi.0.range)),nrow=NROW(pi.1.range),ncol=NROW(pi.0.range))
row.names(power.1.surf) <- pi.1.range
colnames(power.1.surf) <- pi.0.range

power.2.surf <- matrix(rep(0,NROW(pi.1.range)*NROW(pi.0.range)),nrow=NROW(pi.1.range),ncol=NROW(pi.0.range))
row.names(power.2.surf) <- pi.1.range
colnames(power.2.surf) <- pi.0.range

power.surf <- matrix(rep(0,NROW(pi.1.range)*NROW(pi.0.range)),nrow=NROW(pi.1.range),ncol=NROW(pi.0.range))
row.names(power.surf) <- pi.1.range
colnames(power.surf) <- pi.0.range

cost.surf <- matrix(rep(0,NROW(pi.1.range)*NROW(pi.0.range)),nrow=NROW(pi.1.range),ncol=NROW(pi.0.range))
row.names(power.surf) <- pi.1.range
colnames(power.surf) <- pi.0.range

max.power <- 0
max.sim <- 0

row.ind <- 1
for (pi.1 in pi.1.range)  {
        col.ind <- 1
        for (pi.0 in pi.0.range)  {

		# calculate critical values, theoretical power

		baseline.experiment <- experimental.cost.power(pi.1,pi.0,pi.marker,t1.2,
                                                               N.1,N.0,N.F,M,
                                                               p.1,p.0,v,
                                                               cost.stage.1,cost.stage.2)

		stage.1.cv <- baseline.experiment$stage.1.critical
		stage.2.cv <- baseline.experiment$stage.2.critical

		cv.1.surf[row.ind,col.ind] <- stage.1.cv
		cv.2.surf[row.ind,col.ind] <- stage.2.cv
		var.1.surf[row.ind,col.ind] <- baseline.experiment$stage.1.var
		var.2.surf[row.ind,col.ind] <- baseline.experiment$stage.2.var
                power.1.surf[row.ind,col.ind] <- baseline.experiment$stage.1.power
                power.2.surf[row.ind,col.ind] <- baseline.experiment$stage.2.power
                power.surf[row.ind,col.ind] <- baseline.experiment$experimental.power
                cost.surf[row.ind,col.ind] <- baseline.experiment$experimental.cost

                if (baseline.experiment$experimental.power > max.power)  {
                        max.power <- baseline.experiment$experimental.power
                        pi.1.ind.power.max <- row.ind
                        pi.0.ind.power.max <- col.ind
                        }

		print(paste(pi.1,pi.0,power.surf[row.ind,col.ind],var.1.surf[row.ind,col.ind],var.2.surf[row.ind,col.ind]))

                col.ind <- col.ind + 1
		}
	row.ind <- row.ind + 1      
	}

tiff('total_power.tiff',width=900,height=900,res=300)
xs <- expression(pi[1])
ys <- expression(pi[0])
par(cex=0.5,mai=c(0.5,0.45,0.2,0.1))
contour(pi.1.range,pi.0.range,power.surf,labcex=0.4,vfont=c('sans serif','bold'),col='red',xlab=xs,ylab=ys)
contour(pi.1.range,pi.0.range,cost.surf,labcex=0.4,vfont=c('sans serif','bold'),col='blue',add=TRUE)
lines(c(0,1),c(0,1),col='black')
dev.off()
